# Supplementary material for: Network Pharmacology-Guided Discovery of Traditional Chinese Medicine Extracts for Alzheimer’s Disease: Targeting Neuroinflammation and Gut–Brain Axis Dysfunction
Source: Int J Mol Sci. 2025 Sep 3;26(17):8545. doi: 10.3390/ijms26178545 (PMC12429143; doi:10.3390/ijms26178545)
Supplement: Supplementary file 1 [file ijms-26-08545-s001.zip]

Archive with 1 entries (1 files):
- ijms-3823975-supplementary.pdf
